# Supplementary material for: Stealthy and hyperuniform isotropic photonic band gap structure in 3D
Source: PNAS Nexus. 2024 Sep 6;3(9):pgae383. doi: 10.1093/pnasnexus/pgae383 (PMC11424690; doi:10.1093/pnasnexus/pgae383)
Supplement: pgae383_Supplementary_Data [file pgae383_supplementary_data.zip]

Archive with 4 entries (4 files):
- PNASNEXUS-PNASNEXUS-2024-01122-T-s01.gz
- PNASNEXUS-PNASNEXUS-2024-01122-T-s02.gz
- PNASNEXUS-PNASNEXUS-2024-01122-T-s03.gz
- PNASNEXUS-PNASNEXUS-2024-01122-T-s04.gz
